# Supplementary material for: Three-Dimensional Preoperative Planning Software for Hip Resurfacing Arthroplasty
Source: Bioengineering (Basel). 2023 Aug 7;10(8):939. doi: 10.3390/bioengineering10080939 (PMC10451941; doi:10.3390/bioengineering10080939)
Supplement: Supplementary file 1 [file bioengineering-10-00939-s001.zip]

Archive with 1 entries (1 files):
- bioengineering-2449185-supplementary.pdf
